# Supplementary material for: Associations of Feeding Practices in Early Life and Dietary Intake at School Age with Obesity in 10- to 12-Year-Old Arab Children
Source: Nutrients. 2021 Jun 19;13(6):2106. doi: 10.3390/nu13062106 (PMC8234619; doi:10.3390/nu13062106)
Supplement: Supplementary file 1 [file nutrients-13-02106-s001.zip]

Archive with 1 entries (1 files):
- nutrients-1233797-supplementary.pdf
